# Supplementary material for: Molecular mapping of restorer-of-fertility 2 gene identified from a sugar beet (Beta vulgaris L. ssp. vulgaris) homozygous for the non-restoring restorer-of-fertility 1 allele
Source: Theor Appl Genet. 2014 Oct 7;127(12):2567–74. doi: 10.1007/s00122-014-2398-4 (PMC4236623; doi:10.1007/s00122-014-2398-4)
Supplement: Supplementary file 2 — Supplementary material 2 (XLS 51 kb) [file 122_2014_2398_MOESM2_ESM.xls]

## Sheet: BC1F1
Table S2 Segregation of marker genotypes in BC1F1
Name of markers	Plant ID
	1_BC1F1	2_BC1F1	3_BC1F1	4_BC1F1	5_BC1F1	6_BC1F1	7_BC1F1	8_BC1F1	9_BC1F1	10_BC1F1	11_BC1F1	12_BC1F1	13_BC1F1	14_BC1F1	15_BC1F1	16_BC1F1	17_BC1F1	18_BC1F1	19_BC1F1	20_BC1F1	21_BC1F1	22_BC1F1	23_BC1F1	24_BC1F1	25_BC1F1	26_BC1F1	27_BC1F1	28_BC1F1	29_BC1F1	30_BC1F1	31_BC1F1	32_BC1F1	33_BC1F1	34_BC1F1	35_BC1F1	36_BC1F1	37_BC1F1	38_BC1F1	39_BC1F1	40_BC1F1	41_BC1F1	42_BC1F1	43_BC1F1	44_BC1F1	45_BC1F1	46_BC1F1	47_BC1F1	48_BC1F1	49_BC1F1
nir	A1	H2	H	H	A	H	H	A	A	H	A	H	H	A	H	A	A	A	A	A	A	A	A	A	H	H	A	A	A	H	H	H	A	A	H	H	A	A	A	H	A	A	A	A	A	H	-3	-	A
sc8	A	H	A	H	A	H	H	A	A	H	A	H	H	A	H	A	A	A	A	A	A	A	A	A	H	H	H	A	H	H	-	H	A	A	H	H	A	A	A	H	A	A	A	A	A	H	H	A	A
sc6	A	H	A	H	A	H	H	A	A	H	A	H	H	A	H	A	A	A	A	A	A	A	A	A	H	H	H	A	H	H	H	H	A	A	H	H	A	A	A	H	A	A	A	A	A	H	H	A	A
ca5	A	H	A	H	A	H	H	A	A	H	A	H	H	A	H	A	A	A	A	A	A	A	A	A	H	H	H	A	H	H	H	H	A	A	H	H	A	A	A	H	A	A	A	A	A	H	H	A	A
sc2	A	H	A	H	A	H	H	A	A	A	A	H	H	A	H	A	A	A	A	A	A	A	A	A	H	H	H	A	H	H	H	H	A	H	H	H	A	A	A	H	A	A	H	A	A	H	H	A	A
sc9	A	H	A	H	A	H	H	A	A	A	A	H	H	A	H	A	A	A	A	A	A	A	A	A	H	H	H	A	H	H	H	H	A	H	H	H	A	A	A	H	A	A	H	A	A	H	H	A	A
sc5	A	H	A	H	A	H	H	A	A	A	A	H	H	A	H	A	A	A	A	A	A	A	A	A	H	H	H	A	H	H	H	H	A	H	H	H	A	A	A	H	A	A	H	A	A	H	H	A	A
df1	A	H	A	H	A	H	H	A	A	A	A	H	H	A	H	A	A	A	A	A	A	A	A	A	H	H	H	A	H	H	H	H	A	H	H	H	A	A	A	H	A	A	H	A	A	H	H	A	A
ca3	A	H	A	H	A	H	H	A	A	A	A	H	H	A	H	A	A	A	A	A	A	A	A	A	H	H	H	A	H	H	H	H	A	H	H	H	A	A	A	H	A	A	H	A	A	H	H	A	A
ca1	A	H	A	H	A	H	H	A	A	A	A	H	H	A	H	A	A	A	A	A	A	A	A	A	H	H	H	A	H	H	H	H	A	H	H	H	A	A	A	H	A	A	H	A	A	H	H	A	A
sc4	A	H	A	H	A	H	H	A	A	A	A	H	H	A	H	A	A	A	A	A	A	A	A	A	H	H	H	A	H	H	H	H	A	H	H	H	A	A	A	H	A	A	H	A	A	H	H	A	A
sc7	A	H	A	H	A	H	H	A	A	A	A	H	H	A	H	A	A	A	A	A	H	A	A	A	H	H	H	A	H	H	H	H	A	H	H	H	A	A	A	H	A	A	H	A	A	H	H	A	A
ca2	A	H	A	H	A	H	H	A	A	A	A	H	H	A	H	A	A	A	A	A	H	A	A	A	H	H	H	A	H	H	H	H	A	H	H	H	A	A	A	H	A	A	H	A	A	H	H	A	A
sc10	A	H	A	H	A	H	H	A	A	A	A	H	H	A	H	A	A	A	A	A	H	A	A	A	H	H	H	A	H	H	H	H	A	H	H	H	A	A	A	H	A	A	H	A	A	H	H	A	A
sc3	A	H	A	H	A	H	H	A	A	A	A	H	H	A	H	A	A	A	A	A	H	A	A	A	H	H	H	A	H	H	H	H	A	H	H	H	A	A	A	H	A	A	H	A	A	H	H	A	A
sc1	A	H	A	H	A	H	H	A	A	A	A	H	H	A	H	A	A	A	A	A	H	A	A	A	H	H	H	A	H	H	H	H	A	H	H	H	A	A	A	H	A	A	H	A	A	H	H	A	A
ca4	A	H	A	H	A	A	H	A	A	A	A	H	H	A	H	A	A	A	H	A	H	A	A	A	H	H	H	H	H	H	H	H	A	H	H	H	H	A	A	H	A	A	H	A	A	H	H	A	A
sc11	A	A	A	H	A	A	H	A	A	A	A	H	A	A	H	A	A	A	H	A	H	A	A	A	H	A	H	H	H	H	A	H	A	H	H	H	H	A	A	H	A	H	H	A	A	H	H	A	A
ant	A	A	A	H	A	A	H	A	A	A	A	H	A	A	H	A	A	A	H	A	H	A	A	A	H	A	H	H	H	H	A	H	A	H	A	H	H	A	A	H	H	H	A	H	A	A	H	A	A
1TA-33BB-CMS homozygous
2Heterozygous
3No data
[truncated: 70 more columns]
