# Supplementary material for: Molecular mapping of restorer-of-fertility 2 gene identified from a sugar beet (Beta vulgaris L. ssp. vulgaris) homozygous for the non-restoring restorer-of-fertility 1 allele
Source: Theor Appl Genet. 2014 Oct 7;127(12):2567–74. doi: 10.1007/s00122-014-2398-4 (PMC4236623; doi:10.1007/s00122-014-2398-4)
Supplement: Supplementary file 3 — Supplementary material 3 (XLS 75 kb) [file 122_2014_2398_MOESM3_ESM.xls]

## Sheet: BC1F3
Table S3 Segregation of marker genotypes in BC1F3
Name of markers	Plant ID
	1_BC1F3	2_BC1F3	3_BC1F3	4_BC1F3	5_BC1F3	6_BC1F3	7_BC1F3	8_BC1F3	9_BC1F3	10_BC1F3	11_BC1F3	12_BC1F3	13_BC1F3	14_BC1F3	15_BC1F3	16_BC1F3	17_BC1F3	18_BC1F3	19_BC1F3	20_BC1F3	21_BC1F3	22_BC1F3	23_BC1F3	24_BC1F3	25_BC1F3	26_BC1F3	27_BC1F3	28_BC1F3	29_BC1F3	30_BC1F3	31_BC1F3	32_BC1F3	33_BC1F3	34_BC1F3	35_BC1F3	36_BC1F3	37_BC1F3	38_BC1F3	39_BC1F3	40_BC1F3	41_BC1F3	42_BC1F3	43_BC1F3	44_BC1F3	45_BC1F3	46_BC1F3	47_BC1F3	48_BC1F3	49_BC1F3
nir	H1	H	H	A2	H	A	B3	B	H	A	H	A	B	B	H	B	B	A	H	B	H	H	B	B	B	H	H	H	A	B	A	A	B	A	A	A	B	B	H	B	A	B	H	B	B	H	H	A	A
sc8	C4	C	C	A	C	A	C	C	C	A	C	A	C	C	C	C	C	C	C	C	C	C	C	C	C	C	C	C	A	C	A	A	C	A	A	A	C	C	C	C	A	C	C	C	C	C	C	A	A
ca5	H	H	H	A	H	A	B	B	H	A	H	A	B	H	H	B	B	H	H	B	H	H	B	B	B	H	H	H	H	H	A	A	H	A	A	A	B	B	H	H	A	H	H	B	B	H	B	A	A
sc6	C	C	C	A	C	A	C	C	C	A	C	A	C	C	C	C	C	C	C	C	C	C	C	C	C	C	C	C	C	C	A	A	C	A	A	A	C	C	C	C	A	C	C	C	C	C	C	A	A
sc2	C	C	C	A	C	A	C	C	C	A	C	A	C	C	C	C	C	C	C	C	C	C	C	C	C	C	C	C	C	C	A	A	C	A	A	A	C	C	C	C	A	C	C	C	C	C	C	A	A
sc9	C	C	C	A	C	A	C	C	C	A	C	A	C	C	C	C	C	C	C	C	C	C	C	C	C	C	C	C	C	C	A	A	C	A	A	A	C	C	C	C	A	C	C	C	C	C	C	A	A
sc5	C	C	C	A	C	A	C	C	C	A	C	A	C	C	C	C	C	C	C	C	C	C	C	C	C	C	C	C	C	C	A	A	C	A	A	A	C	C	C	C	A	C	C	C	C	C	C	A	A
df1	H	H	H	A	H	A	B	B	H	A	H	A	B	H	H	B	B	H	H	B	H	H	H	B	B	B	H	H	H	H	A	A	H	A	A	A	B	B	H	H	A	H	H	B	B	B	B	A	A
ca1	H	H	H	A	H	A	B	B	H	A	H	A	B	H	H	B	B	H	H	B	H	H	H	B	B	B	H	H	H	H	H	A	H	A	A	A	B	H	H	H	A	H	H	B	B	B	B	A	A
ca3	H	H	H	A	H	A	B	B	H	A	H	A	B	H	H	B	B	H	H	B	H	H	H	B	B	B	H	H	H	H	H	A	H	A	A	A	B	H	H	H	A	H	H	B	B	B	B	A	A
sc4	C	C	C	A	C	C	C	C	C	A	C	A	C	C	C	C	C	C	C	C	C	C	C	C	C	C	C	C	C	C	C	A	C	A	A	A	C	C	C	C	A	C	C	C	C	C	C	A	A
ca2	H	H	H	A	H	H	B	B	H	A	H	A	B	H	H	B	B	H	H	B	H	H	H	B	B	B	H	H	H	H	H	A	H	A	A	A	B	H	H	H	A	H	H	B	B	B	B	A	A
sc7	C	C	C	A	C	C	C	C	C	A	C	A	C	C	C	C	C	C	C	C	C	C	C	C	C	C	C	C	C	C	C	A	C	A	A	A	C	C	C	C	A	C	C	C	C	C	C	A	A
sc3	C	C	C	A	C	C	C	C	C	A	C	A	C	C	C	C	C	C	C	C	C	C	C	C	C	C	C	C	C	C	C	A	C	A	A	A	C	C	C	C	A	C	C	C	C	C	C	A	A
sc10	C	C	C	A	C	C	C	C	C	A	C	A	C	C	C	C	C	C	C	C	C	C	C	C	C	C	C	C	C	C	C	A	C	A	A	A	C	C	C	C	A	C	C	C	C	C	C	A	A
sc1	A	A	A	A	A	A	A	A	A	A	A	A	A	A	A	A	A	A	A	A	A	A	A	A	A	A	A	A	A	A	A	A	A	A	A	A	A	A	A	A	A	A	A	A	A	A	A	A	A
ca4	A	A	A	A	A	A	A	A	A	A	A	A	A	A	A	A	A	A	A	A	A	A	A	A	A	A	A	A	A	A	A	A	A	A	A	A	A	A	A	A	A	A	A	A	A	A	A	A	A
sc116	C	C	C	C	A	A	A	A	A	C	C	C	A	C	A	C	A	C	C	A	A	C	C	C	C	A	A	C	C	C	C	C	C	C	C	C	A	C	C	C	C	C	C	A	C	A	A	C	C
ant6	H	H	H	H	A	A	A	H	A	H	A	B	A	H	H	H	H	H	H	A	H	B	H	H	H	A	A	H	H	H	H	B	H	H	H	B	A	H	H	H	H	B	H	A	H	A	A	H	B
1Heterozygous.
2TA-33BB-CMS homozygous.
3E60 homozygous.
4E60 homozygous or heterozygous.
5No data.
6These markers were assumed to be configured in repulsion in the linkage analysis.
[truncated: 139 more columns]
